# Supplementary material for: The Influence of the 4-Diethylaminophenyl Substituent on the Physicochemical Properties of Phenanthro[9,10-d]imidazole Derivatives in the Context of Electroluminescent Applications
Source: Materials (Basel). 2025 Dec 23;19(1):55. doi: 10.3390/ma19010055 (PMC12786527; doi:10.3390/ma19010055)
Supplement: Supplementary file 1 [file materials-19-00055-s001.zip]

Archive with 1 entries (1 files):
- materials-4019528-supplementary.pdf
